# Supplementary material for: Two new species of the genus Xya Latreille, 1809 (Orthoptera, Tridactyloidea, Tridactylidae) from Yunnan with a key to all Xya species in China
Source: Zookeys. 2020 Jul 8;947:103–12. doi: 10.3897/zookeys.947.51067 (PMC7363710; doi:10.3897/zookeys.947.51067)
Supplement: XML Treatment for Xya xishangbanna [file zookeys.947.51067-treatment1.xml]

<!DOCTYPE tp:taxon-treatment
  PUBLIC "-//TaxonX//DTD Taxonomic Treatment Publishing DTD v0 20100105//EN" "tax-treatment-NSO.dtd">
<tp:taxon-treatment xmlns:tp="http://www.plazi.org/taxpub"><tp:treatment-meta><kwd-group><label>Taxon classification</label><kwd><named-content xmlns:xlink="http://www.w3.org/1999/xlink" content-type="kingdom">Animalia</named-content></kwd><kwd><named-content xmlns:xlink="http://www.w3.org/1999/xlink" content-type="order">Orthoptera</named-content></kwd><kwd><named-content xmlns:xlink="http://www.w3.org/1999/xlink" content-type="family">Tridactylidae</named-content></kwd></kwd-group><mixed-citation publication-type="journal"><person-group><name><surname>Cao</surname><given-names>Chengquan</given-names></name><name><surname>Rong</surname><given-names>Hua</given-names></name><name><surname>Naveed</surname><given-names>Hassan</given-names></name></person-group><article-title>Two new species of the genus <italic><tp:taxon-name><tp:taxon-name-part taxon-name-part-type="genus" reg="Xya">Xya</tp:taxon-name-part></tp:taxon-name></italic> Latreille, 1809 (<tp:taxon-name><tp:taxon-name-part taxon-name-part-type="order">Orthoptera</tp:taxon-name-part></tp:taxon-name>, <tp:taxon-name><tp:taxon-name-part taxon-name-part-type="superfamily">Tridactyloidea</tp:taxon-name-part></tp:taxon-name>, <tp:taxon-name><tp:taxon-name-part taxon-name-part-type="family">Tridactylidae</tp:taxon-name-part></tp:taxon-name>) from Yunnan with a key to all <italic><tp:taxon-name><tp:taxon-name-part taxon-name-part-type="genus" reg="Xya">Xya</tp:taxon-name-part></tp:taxon-name></italic> species in China</article-title><source>Zookeys</source><day>08</day><month>7</month><year>2020</year><volume>947</volume><fpage>103</fpage><lpage>112</lpage><pub-id pub-id-type="doi">10.3897/zookeys.947.51067</pub-id></mixed-citation></tp:treatment-meta><tp:nomenclature><tp:taxon-name><object-id xmlns:xlink="http://www.w3.org/1999/xlink" content-type="arpha" xlink:type="simple">B114FDF8-C416-58DE-AB59-096B29707BDF</object-id>
            <tp:taxon-name-part taxon-name-part-type="genus" reg="Xya">Xya</tp:taxon-name-part>
            <tp:taxon-name-part taxon-name-part-type="species" reg="xishangbanna">xishangbanna</tp:taxon-name-part>
            <object-id xmlns:xlink="http://www.w3.org/1999/xlink" content-type="zoobank" xlink:type="simple">http://zoobank.org/2BA1572A-C865-4DFE-81DF-91CE1E936591</object-id>
          </tp:taxon-name><tp:taxon-status xmlns:xlink="http://www.w3.org/1999/xlink" xlink:type="simple">sp. nov.</tp:taxon-status><xref ref-type="fig" rid="F1">Figures 1–7</xref></tp:nomenclature><tp:treatment-sec sec-type="type material" id="SECID0EPMAC"><title>Type material.</title><p><bold><italic>Holotype</italic></bold>: China • ♂; Yunnan Province, Xishuangbanna, Mengla County, Wuxiangguangchang; 21.92N, 101.11E; 21–24 Mar. 2019; leg. Chao Tong and Shenzhi Chen.</p></tp:treatment-sec><tp:treatment-sec sec-type="Paratype" id="SECID0E1MAC"><title>Paratype.</title><p>China • 1♀, same data as holotype.</p><fig id="F1" position="float" orientation="portrait"><object-id xmlns:xlink="http://www.w3.org/1999/xlink" content-type="doi" xlink:type="simple">10.3897/zookeys.947.51067.figures1-7</object-id><object-id xmlns:xlink="http://www.w3.org/1999/xlink" content-type="arpha" xlink:type="simple">CAC15775-5429-5CE0-96F7-3BC83A95D116</object-id><label>Figures 1–7.</label><caption><p><italic><tp:taxon-name><tp:taxon-name-part taxon-name-part-type="genus" reg="Xya">Xya</tp:taxon-name-part> <tp:taxon-name-part taxon-name-part-type="species" reg="xishangbanna">xishangbanna</tp:taxon-name-part></tp:taxon-name></italic> sp. nov. <bold>1</bold> body in dorsal view ♂ <bold>2</bold> body in lateral view ♂ <bold>3</bold> body in ventral view ♂ <bold>4</bold> body in dorsal view♀ <bold>5</bold> head in frontal view ♀ <bold>6</bold> end of abdomen in posterior view ♂ <bold>7</bold> gonopore in ventral view ♀. Scale bars: 1.0 mm.</p></caption><graphic xmlns:xlink="http://www.w3.org/1999/xlink" xlink:href="zookeys-947-103-g001.jpg" position="float" orientation="portrait" xlink:type="simple" id="oo_430209.jpg"><uri content-type="original_file" xlink:type="simple">https://binary.pensoft.net/fig/430209</uri></graphic></fig></tp:treatment-sec><tp:treatment-sec sec-type="description" id="SECID0EFOAC"><title>Description.</title><p><bold>Male.</bold> Habitus with bright or shiny surface. Head black with brown band along inner margin of compound eyes. Antennae moniliform, black, 10 segments, length of each antennomere almost equal to width. Compound eyes dark brown to black, 2 times broader than longer, rounded in front. Ocelli grayish white. Gena black.</p><p>Thorax. Pronotum black, width about 1.25 times length, yellow on ventral margin. Forewings blackish-brown, with pair of basal and medial brown spots. Hindwings yellowish-white, extending beyond the end of abdomen distinctly. Fore and mid legs dark brown with yellow spots. Hind legs with femora dark brown, dorsal margin black, with yellowish-white spots; hind tibiae yellowish-brown, with three (inside) and four (outside) pairs of articulated lamellae.</p><p>Abdomen. Abdomen black, gray along posterior margin of each segment. Apex of every sternite with distinct transverse white stripe. Cerci black, paraproctal lobe slightly lighter in coloration than cerci. Epiproct with bottom of the middle “v-shaped” crack in the upper part shallow, and sides straight (Fig. <xref ref-type="fig" rid="F3">13A</xref>). <bold>Female.</bold> Body larger than male in size. Abdominal segments black with posterior margin gray for each segment. Epiproct rounded. Subgenital plate margin with a notch. Others same as male.</p></tp:treatment-sec><tp:treatment-sec sec-type="description" id="SECID0EWOAC"><title>Measurement (mm).</title><p>Length of body: ♂ 5.63, ♀ 7.16. Length of fore wing: ♂ 1.59, ♀ 2.37. Length of hind wing: ♂ 4.84, ♀ 6.28. Length of hind femur: ♂ 3.76, ♀ 4.50.</p></tp:treatment-sec><tp:treatment-sec sec-type="distribution" id="SECID0E2OAC"><title>Distribution.</title><p>China (Yunnan).</p></tp:treatment-sec><tp:treatment-sec sec-type="diagnosis" id="SECID0EAPAC"><title>Diagnosis.</title><p>This species can be diagnosed by the shiny dark brown hind femora. It is most similar to <italic><tp:taxon-name><tp:taxon-name-part taxon-name-part-type="genus" reg="Xya">X.</tp:taxon-name-part> <tp:taxon-name-part taxon-name-part-type="species" reg="leshanensis">leshanensis</tp:taxon-name-part></tp:taxon-name></italic> Cao et al. in the compound eyes with a narrow band along the inner margin. It can be distinguished from the latter by the body with dorsal surface not rough, but more shiny; the compound eyes with a prominent brown band along their inner margin on both sides; the hind femora dark brown, with a pair of white and yellow longitudinal spots; forewings with a pair of basal and apical brownish spots; the length of hind wing more than 4.0 mm; and the epiproct with shallow bottom of the middle “v-shaped” crack in the upper part, and straight sides. In <italic><tp:taxon-name><tp:taxon-name-part taxon-name-part-type="genus" reg="Xya">X.</tp:taxon-name-part> <tp:taxon-name-part taxon-name-part-type="species" reg="leshanensis">leshanensis</tp:taxon-name-part></tp:taxon-name></italic>, the body surface is rough; the compound eyes bear a yellowish-white band along the inner margin; the hind femora are black, bearing four yellowish-white spots near the middle; the forewings have no spot; the length of hind wings is less than 4.0 mm; and the epiproct has deep “v-shaped” crack in the upper part with the sides curved (Fig. <xref ref-type="fig" rid="F3">13B</xref>). Major differences are listed in Table <xref ref-type="table" rid="T1">1</xref>.</p><table-wrap id="T1" position="float" orientation="portrait"><label>Table 1.</label><caption><p>Comparison of <italic><tp:taxon-name><tp:taxon-name-part taxon-name-part-type="genus" reg="Xya">Xya</tp:taxon-name-part> <tp:taxon-name-part taxon-name-part-type="species" reg="xishangbanna">xishangbanna</tp:taxon-name-part></tp:taxon-name></italic> sp. nov. and <italic><tp:taxon-name><tp:taxon-name-part taxon-name-part-type="genus" reg="Xya">Xya</tp:taxon-name-part> <tp:taxon-name-part taxon-name-part-type="species" reg="leshanensis">leshanensis</tp:taxon-name-part></tp:taxon-name></italic> Cao et al.</p></caption><table id="TID0EIDAG" rules="all"><tbody><tr><td rowspan="1" colspan="1">
                    <bold>Characters</bold>
                  </td><td rowspan="1" colspan="1">
                    <bold><italic><tp:taxon-name><tp:taxon-name-part taxon-name-part-type="genus" reg="Xya">Xya</tp:taxon-name-part> <tp:taxon-name-part taxon-name-part-type="species" reg="xishangbanna">xishangbanna</tp:taxon-name-part></tp:taxon-name></italic> sp. nov.</bold>
                  </td><td rowspan="1" colspan="1">
                    <bold><italic><tp:taxon-name><tp:taxon-name-part taxon-name-part-type="genus" reg="Xya">X.</tp:taxon-name-part> <tp:taxon-name-part taxon-name-part-type="species" reg="leshanensis">leshanensis</tp:taxon-name-part></tp:taxon-name></italic></bold>
                  </td></tr><tr><td rowspan="1" colspan="1">Body surface</td><td rowspan="1" colspan="1">Not rough, more shiny</td><td rowspan="1" colspan="1">Rough, without shiny appearance</td></tr><tr><td rowspan="1" colspan="1">Antennomere of antennae</td><td rowspan="1" colspan="1">Apical part narrower than basal part in width</td><td rowspan="1" colspan="1">Apical part almost same as basal part in width</td></tr><tr><td rowspan="1" colspan="1">Compound eyes</td><td rowspan="1" colspan="1">With brown band along inner margin</td><td rowspan="1" colspan="1">With yellowish-white band along inner margin</td></tr><tr><td rowspan="1" colspan="1">Hind femora</td><td rowspan="1" colspan="1">Dark brown, with pair of white and yellow longitudinal spots</td><td rowspan="1" colspan="1">Black, with four yellowish-white spots near the middle</td></tr><tr><td rowspan="1" colspan="1">Forewings</td><td rowspan="1" colspan="1">Blackish-brown with a pair of basal and apical brownish spots, more than 1.4 mm long</td><td rowspan="1" colspan="1">Blackish-brown without spots, less than 1.4 mm long</td></tr><tr><td rowspan="1" colspan="1">Hindwings</td><td rowspan="1" colspan="1">More than 4.0 mm long</td><td rowspan="1" colspan="1">Less than 4.0 mm long</td></tr><tr><td rowspan="1" colspan="1">Epiproct</td><td rowspan="1" colspan="1">Bottom of the middle “v-shaped” crack in the upper part is shallow, and the sides straight.</td><td rowspan="1" colspan="1">Bottom of the middle “v-shaped” crack in the upper part is deep, and the sides curved.</td></tr></tbody></table></table-wrap></tp:treatment-sec><tp:treatment-sec sec-type="etymology" id="SECID0EZEAE"><title>Etymology.</title><p>The specific epithet is named after Xishuangbanna, the type locality.</p></tp:treatment-sec><tp:treatment-sec><!--Section generated to contain objects referenced in tp:taxon-treatment.--><fig id="F3" position="float" orientation="portrait"><object-id xmlns:xlink="http://www.w3.org/1999/xlink" content-type="doi" xlink:type="simple">10.3897/zookeys.947.51067.figure13</object-id><object-id xmlns:xlink="http://www.w3.org/1999/xlink" content-type="arpha" xlink:type="simple">F7067EB6-880D-5BA0-887E-48564378433D</object-id><label>Figure 13.</label><caption><p>The line diagrams for male epiproct of four <italic><tp:taxon-name><tp:taxon-name-part taxon-name-part-type="genus" reg="Xya">Xya</tp:taxon-name-part></tp:taxon-name></italic> species. <bold>A</bold><italic><tp:taxon-name><tp:taxon-name-part taxon-name-part-type="genus" reg="Xya">Xya</tp:taxon-name-part> <tp:taxon-name-part taxon-name-part-type="species" reg="xishangbanna">xishangbanna</tp:taxon-name-part></tp:taxon-name></italic> sp. nov. <bold>B</bold><italic><tp:taxon-name><tp:taxon-name-part taxon-name-part-type="genus" reg="Xya">Xya</tp:taxon-name-part> <tp:taxon-name-part taxon-name-part-type="species" reg="leshanensis">leshanensis</tp:taxon-name-part></tp:taxon-name></italic><bold>C</bold><italic><tp:taxon-name><tp:taxon-name-part taxon-name-part-type="genus" reg="Xya">X.</tp:taxon-name-part> <tp:taxon-name-part taxon-name-part-type="species" reg="yunnanensis">yunnanensis</tp:taxon-name-part></tp:taxon-name></italic> sp. nov. <bold>D</bold><italic><tp:taxon-name><tp:taxon-name-part taxon-name-part-type="genus" reg="Xya">X.</tp:taxon-name-part> <tp:taxon-name-part taxon-name-part-type="species" reg="sichuanensis">sichuanensis</tp:taxon-name-part></tp:taxon-name></italic>.</p></caption><graphic xmlns:xlink="http://www.w3.org/1999/xlink" xlink:href="zookeys-947-103-g003.jpg" position="float" orientation="portrait" xlink:type="simple" id="oo_430211.jpg"><uri content-type="original_file" xlink:type="simple">https://binary.pensoft.net/fig/430211</uri></graphic></fig></tp:treatment-sec></tp:taxon-treatment>
